# Supplementary material for: Crystallization of Isotactic Polypropylene Nanocomposites with Fibrillated Poly(tetrafluoroethylene) under Elevated Pressure
Source: Polymers (Basel). 2021 Dec 27;14(1):88. doi: 10.3390/polym14010088 (PMC8747199; doi:10.3390/polym14010088)
Supplement: Supplementary file 1 [file polymers-14-00088-s001.zip]

Archive with 1 entries (1 files):
- polymers-1501621-supplementary.pdf
